# Supplementary material for: Early Nutritional Intervention to Promote Healthy Eating Habits in Pediatric Oncology: A Feasibility Study
Source: Nutrients. 2022 Feb 28;14(5):1024. doi: 10.3390/nu14051024 (PMC8912879; doi:10.3390/nu14051024)
Supplement: Supplementary file 1 [file nutrients-14-01024-s001.zip]

Archive with 1 entries (1 files):
- nutrients-1577719-supplementary-done.pdf
